# Supplementary material for: Time Evolution of Microbial Composition and Metabolic Profile for Biogenic Amines and Free Amino Acids in a Model Cucumber Fermentation System Brined with 0.5% to 5.0% Sodium Chloride
Source: Molecules. 2021 Sep 24;26(19):5796. doi: 10.3390/molecules26195796 (PMC8510100; doi:10.3390/molecules26195796)
Supplement: Supplementary file 1 [file molecules-26-05796-s001.zip]

Archive with 2 entries (2 files):
- Supplementary Material 2.pdf
- Supplementary material.pdf
